# Supplementary material for: Evaluation of the Effectiveness and Safety of the Use of CODUBIX® ŻEBRA, CODUBIX® S ŻEBRA Rib Bone Prostheses
Source: J Clin Med. 2026 Jul 7;15(13):5297. doi: 10.3390/jcm15135297 (PMC13363458; doi:10.3390/jcm15135297)
Supplement: Supplementary file 1 [file jcm-15-05297-s001.zip]

Archive with 1 entries (1 files):
- jcm-4305371-supplementary.pdf
